# Supplementary material for: A Temporary Acrylic Soft Denture Lining Material Enriched with Silver-Releasing Filler-Cytotoxicity, Mechanical and Antifungal Properties
Source: Materials (Basel). 2024 Feb 15;17(4):902. doi: 10.3390/ma17040902 (PMC10890124; doi:10.3390/ma17040902)
Supplement: Supplementary file 1 [file materials-17-00902-s001.zip]

Archive with 1 entries (1 files):
- materials-2844335-supplementary.pdf
